# Supplementary material for: Transcriptomic response of wolf spider, Pardosa pseudoannulata, to transgenic rice expressing Bacillus thuringiensis Cry1Ab protein
Source: BMC Biotechnol. 2017 Jan 18;17:7. doi: 10.1186/s12896-016-0325-2 (PMC5241980; doi:10.1186/s12896-016-0325-2)
Supplement: Additional file 2: Table S2. — Selected DEGs for qPCR and their primers. These genes were homologous to structural constituents of cuticle, chitin binding and chitin metabolic process. (XLS 55 kb) [file 12896_2016_325_MOESM2_ESM.xls]

## Sheet: Sheet1
id	baseMean	baseMeanA- non Bt treated spider	baseMeanB- Bt-treated spider	log2FoldChange	pval	padj	up_down	GO_ID	GO_term	Pathway_ID	Pathway_Des
comp27664_c0_seq1	487.867	970.57	5.16398	-7.5542	3.65714e-09	4.58623e-06	Down
comp27672_c0_seq1	182.159	361.737	2.58199	-7.13031	1.27411e-06	0.000877359	Down
comp27713_c0_seq1	3482.59	6957.43	7.74597	-9.81089	5.80893e-11	1.60003e-07	Down
comp27714_c0_seq1	3826.38	7651.47	1.29099	-12.533	1.4898e-12	1.49287e-08	Down
comp27776_c0_seq1	468.115	934.938	1.29099	-9.50024	1.96006e-10	4.14158e-07	Down
comp27799_c0_seq1	791.509	1581.73	1.29099	-10.2588	6.57956e-12	3.4996e-08	Down
comp27801_c0_seq1	1097.86	2178.94	16.7829	-7.02049	3.56649e-09	4.50921e-06	Down
comp27976_c0_seq1	888.721	1776.15	1.29099	-10.4261	3.60229e-12	2.64593e-08	Down
comp45254_c0_seq1	1346.38	2686.3	6.45497	-8.70099	3.81157e-11	1.1528e-07	Down
comp48380_c0_seq1	697.653	1384.98	10.328	-7.06717	4.47901e-09	5.52702e-06	Down
comp49027_c0_seq1	1047.25	2082.89	11.6189	-7.48596	8.94499e-10	1.49972e-06	Down
comp53000_c0_seq1	308.935	616.579	1.29099	-8.89966	4.7544e-09	5.77446e-06	Down
comp56600_c0_seq1	493.289	977.541	9.03696	-6.75718	2.41977e-08	2.42366e-05	Down
comp58079_c0_seq1	1066.23	2128.59	3.87298	-9.10224	1.72812e-11	6.66397e-08	Down
comp60311_c0_seq1	401.499	797.835	5.16398	-7.27146	1.47825e-08	1.55113e-05	Down
comp61512_c0_seq1	1678.68	3350.91	6.45497	-9.01992	2.2854e-11	8.01177e-08	Down	GO:0042302	structural constituent of cuticle
comp61767_c0_seq1	1016.4	2030.22	2.58199	-9.61894	7.38144e-12	3.67281e-08	Down
comp61832_c0_seq1	377.099	752.908	1.29099	-9.18785	9.94812e-10	1.59842e-06	Down	GO:0008935;GO:0009234	1,4-dihydroxy-2-naphthoyl-CoA synthase activity|menaquinone biosynthetic process
comp61853_c0_seq1	685.389	1369.49	1.29099	-10.0509	1.51054e-11	6.13151e-08	Down
comp63257_c0_seq1	544.671	1071.27	18.0739	-5.88926	2.27452e-07	0.000186091	Down	GO:0005576;GO:0006030;GO:0008061	extracellular region|chitin metabolic process|chitin binding
comp63846_c0_seq1	1477.93	2951.99	3.87298	-9.57403	6.08105e-12	3.47404e-08	Down
comp64207_c0_seq1	861.093	1688.62	33.5659	-5.65271	2.97442e-07	0.00023772	Down	GO:0005576;GO:0006030;GO:0008061	extracellular region|chitin metabolic process|chitin binding
comp66120_c0_seq1	495.225	989.16	1.29099	-9.58158	1.30602e-10	3.0523e-07	Down
comp66802_c0_seq1	2134.4	4195.22	73.5867	-5.83316	4.97026e-07	0.000381419	Down
comp67511_c0_seq2	778.211	1553.84	2.58199	-9.23314	2.75536e-11	9.23931e-08	Down
comp67618_c0_seq1	9860.74	19684	37.4388	-9.03828	5.50846e-07	0.000412461	Down	GO:0042302	structural constituent of cuticle
comp67664_c0_seq1	1277.18	2553.07	1.29099	-10.9495	8.50378e-13	1.19227e-08	Down
comp67707_c0_seq1	1118.13	2224.64	11.6189	-7.58095	6.7999e-10	1.1919e-06	Down
comp67735_c0_seq1	1006.85	2012.4	1.29099	-10.6062	2.02477e-12	1.7351e-08	Down
comp67745_c0_seq1	880.071	1742.07	18.0739	-6.59075	1.39756e-08	1.51061e-05	Down	GO:0005576;GO:0006030;GO:0008061	extracellular region|chitin metabolic process|chitin binding
comp67795_c0_seq1	1369.62	2713.41	25.8199	-6.71548	1.11255e-08	1.2346e-05	Down
comp67949_c0_seq1	1050.74	2085.99	15.4919	-7.07307	3.01879e-09	3.90089e-06	Down	GO:0042302	structural constituent of cuticle
comp67986_c0_seq1	285.31	569.329	1.29099	-8.78463	8.98776e-09	1.04236e-05	Down	GO:0042302;GO:0008061	structural constituent of cuticle|chitin binding
comp68005_c0_seq1	552.804	1095.28	10.328	-6.7286	1.90882e-08	1.96287e-05	Down
comp68056_c0_seq1	469.535	932.614	6.45497	-7.17473	1.0007e-08	1.12669e-05	Down	GO:0005576;GO:0006030;GO:0008061	extracellular region|chitin metabolic process|chitin binding
comp68137_c0_seq1	438.809	873.745	3.87298	-7.81762	3.29215e-09	4.19675e-06	Down
comp68164_c0_seq1	1040.28	2072.82	7.74597	-8.06393	1.86925e-10	4.00456e-07	Down	GO:0005576;GO:0006030;GO:0008061	extracellular region|chitin metabolic process|chitin binding
comp68171_c0_seq1	1250.84	2500.4	1.29099	-10.9195	9.05865e-13	1.19227e-08	Down	GO:0042302	structural constituent of cuticle
comp68174_c0_seq1	2402.15	4801.73	2.58199	-10.8609	1.56673e-12	1.49287e-08	Down	GO:0042302	structural constituent of cuticle
comp72249_c0_seq2	5181.92	10358.7	5.16398	-10.9701	8.66135e-11	2.30344e-07	Down	GO:0042302	structural constituent of cuticle
comp72262_c0_seq1	954.174	1895.44	12.9099	-7.19791	2.12644e-09	2.95495e-06	Down	GO:0042302	structural constituent of cuticle
comp72616_c2_seq1	1480.25	2956.64	3.87298	-9.5763	6.0594e-12	3.47404e-08	Down
comp73063_c0_seq1	913.637	1819.53	7.74597	-7.8759	3.39356e-10	6.74226e-07	Down
comp73392_c0_seq1	270.076	537.57	2.58199	-7.70183	4.92027e-08	4.49078e-05	Down
comp73514_c0_seq1	312.937	618.128	7.74597	-6.31832	3.56799e-07	0.000282233	Down	GO:0030170;GO:0006520;GO:0009058;GO:0004069;GO:0080130	pyridoxal phosphate binding|cellular amino acid metabolic process|biosynthetic process|L-aspartate:2-oxoglutarate aminotransferase activity|L-phenylalanine:2-oxoglutarate aminotransferase activity	ko00250;ko00270;ko00330;ko00350;ko00360;ko00400;ko00950;ko00960;ko00710;ko01200;ko01210;ko01230	Alanine| Cysteine and methionine metabolism| Arginine and proline metabolism| Tyrosine metabolism| Phenylalanine metabolism| Phenylalanine| Isoquinoline alkaloid biosynthesis| Tropane| Carbon fixation in photosynthetic organisms| Carbon metabolism| 2-Oxocarboxylic acid metabolism| Biosynthesis of amino acids
comp73627_c0_seq1	245.805	490.32	1.29099	-8.5691	3.08398e-08	2.95464e-05	Down	GO:0042302;GO:0008061	structural constituent of cuticle|chitin binding
comp73867_c0_seq1	331.786	662.28	1.29099	-9.00282	2.70183e-09	3.59269e-06	Down
comp73881_c0_seq2	588.564	1175.84	1.29099	-9.83099	3.97452e-11	1.17896e-07	Down	GO:0042302;GO:0008061	structural constituent of cuticle|chitin binding
comp73982_c0_seq1	462.951	911.7	14.2009	-6.0045	2.31309e-07	0.000187784	Down
comp74258_c0_seq1	168.733	336.175	1.29099	-8.02459	7.59486e-07	0.000542144	Down
comp74374_c0_seq1	164.085	326.88	1.29099	-7.98413	9.61357e-07	0.000670984	Down
comp74564_c0_seq1	337.724	671.575	3.87298	-7.43796	2.32454e-08	2.3435e-05	Down	GO:0042302	structural constituent of cuticle
comp75614_c0_seq2	374.001	746.711	1.29099	-9.17592	1.06024e-09	1.68598e-06	Down	GO:0042302	structural constituent of cuticle
comp75716_c1_seq1	387.169	773.048	1.29099	-9.22593	8.12261e-10	1.40775e-06	Down	GO:0042302	structural constituent of cuticle
comp77564_c0_seq1	757.168	1491.1	23.2379	-6.00375	1.0036e-07	8.8459e-05	Down	GO:0042632;GO:0005764;GO:0033344;GO:0032367;GO:0008203;GO:0019899;GO:0005576;GO:0005783;GO:0015485	cholesterol homeostasis|lysosome|cholesterol efflux|intracellular cholesterol transport|cholesterol metabolic process|enzyme binding|extracellular region|endoplasmic reticulum|cholesterol binding	ko04142	Lysosome
comp77794_c0_seq1	701.01	1394.27	7.74597	-7.49185	1.42364e-09	2.19594e-06	Down
comp77858_c0_seq1	1062.36	2116.97	7.74597	-8.09434	1.70976e-10	3.80453e-07	Down
comp78028_c0_seq1	732.768	1461.66	3.87298	-8.55995	1.11352e-10	2.69841e-07	Down
comp78249_c0_seq1	199.975	397.368	2.58199	-7.26585	5.87347e-07	0.000430767	Down
comp78591_c0_seq1	1880.59	3732.78	28.4019	-7.03812	7.45843e-09	8.82567e-06	Down
comp78898_c0_seq1	1465.67	2924.88	6.45497	-8.82375	3.02983e-11	9.53766e-08	Down
comp79138_c0_seq1	293.572	579.398	7.74597	-6.22497	5.71945e-07	0.000422112	Down
comp79447_c0_seq1	282.47	558.484	6.45497	-6.43496	4.15562e-07	0.000325378	Down	GO:0005576;GO:0016787;GO:0016021	extracellular region|hydrolase activity|integral component of membrane
comp79557_c0_seq1	188.098	374.905	1.29099	-8.1819	3.01504e-07	0.000239724	Down
comp79667_c0_seq1	613.997	1217.67	10.328	-6.88142	9.74548e-09	1.1135e-05	Down
comp79774_c0_seq4	156.985	1.54919	312.421	7.65583	5.65343e-07	0.000421271	Up
comp79836_c0_seq1	798.996	1570.88	27.1109	-5.85656	1.55998e-07	0.000133679	Down	GO:0042632;GO:0005764;GO:0033344;GO:0032367;GO:0008203;GO:0019899;GO:0005576;GO:0005783;GO:0015485	cholesterol homeostasis|lysosome|cholesterol efflux|intracellular cholesterol transport|cholesterol metabolic process|enzyme binding|extracellular region|endoplasmic reticulum|cholesterol binding	ko04142	Lysosome
comp80364_c0_seq1	2534.61	5062.76	6.45497	-9.6153	1.9014e-11	7.06835e-08	Down
comp80419_c0_seq1	1187.97	2373.36	2.58199	-9.84423	4.03178e-12	2.70388e-08	Down
comp80474_c0_seq1	1534.22	3050.36	18.0739	-7.39893	1.56217e-09	2.38575e-06	Down
comp80667_c0_seq1	1383.17	2748.27	18.0739	-7.24847	2.11269e-09	2.95495e-06	Down
comp80729_c0_seq2	1054.74	2103.03	6.45497	-8.34784	9.14167e-11	2.38997e-07	Down
comp81115_c0_seq2	736.641	1469.41	3.87298	-8.56758	1.08018e-10	2.69841e-07	Down	GO:0042302	structural constituent of cuticle
comp81178_c0_seq1	373.226	741.289	5.16398	-7.16541	2.53409e-08	2.50563e-05	Down
comp81241_c0_seq1	951.85	1855.93	47.7668	-5.27999	1.04566e-06	0.000723274	Down	GO:0005576;GO:0006030;GO:0008061	extracellular region|chitin metabolic process|chitin binding
comp81303_c0_seq1	179.577	357.864	1.29099	-8.11478	4.47685e-07	0.000345754	Down	GO:0042302	structural constituent of cuticle
comp81632_c0_seq1	2029.7	4050.37	9.03696	-8.808	5.92246e-11	1.60268e-07	Down
comp81731_c0_seq1	137.233	0.774597	273.691	8.46489	6.20831e-07	0.000449586	Up
comp82100_c0_seq1	323.652	642.141	5.16398	-6.95826	7.37444e-08	6.652e-05	Down
comp82604_c1_seq1	506.07	1010.85	1.29099	-9.61287	1.11962e-10	2.69841e-07	Down
comp82825_c4_seq1	411.182	821.072	1.29099	-9.31288	5.13573e-10	9.31973e-07	Down	GO:0042302	structural constituent of cuticle
comp84242_c1_seq1	287.117	571.652	2.58199	-7.79051	3.01584e-08	2.90742e-05	Down	GO:0042302	structural constituent of cuticle
comp84675_c0_seq3	478.313	952.754	3.87298	-7.94252	1.77356e-09	2.60541e-06	Down	GO:0016020;GO:0005581	membrane|collagen
comp84681_c0_seq1	913.766	1790.09	37.4388	-5.57935	3.77344e-07	0.000296962	Down	GO:0019216;GO:0010506;GO:0004768;GO:0016021;GO:0006633;GO:0055114;GO:0048047;GO:0006723;GO:0042811;GO:0031410;GO:0060179;GO:0005811;GO:0005506;GO:0005783	regulation of lipid metabolic process|regulation of autophagy|stearoyl-CoA 9-desaturase activity|integral component of membrane|fatty acid biosynthetic process|oxidation-reduction process|mating behavior, sex discrimination|cuticle hydrocarbon biosynthetic process|pheromone biosynthetic process|cytoplasmic vesicle|male mating behavior|lipid particle|iron ion binding|endoplasmic reticulum	ko01040;ko01212;ko03320	Biosynthesis of unsaturated fatty acids| Fatty acid metabolism| PPAR signaling pathway
comp84753_c0_seq1	559.388	1112.32	6.45497	-7.42895	3.03477e-09	3.90089e-06	Down
comp85199_c0_seq1	1858.77	3707.22	10.328	-8.48764	1.06535e-10	2.69841e-07	Down
comp85320_c0_seq1	1799.13	3587.93	10.328	-8.44045	1.11532e-10	2.69841e-07	Down
comp85356_c0_seq3	3705.8	7401.27	10.328	-9.48508	1.72655e-10	3.80453e-07	Down
comp85401_c0_seq1	825.462	1640.6	10.328	-7.31152	1.74348e-09	2.58585e-06	Down	GO:0004386;GO:0030446;GO:0031505	helicase activity|hyphal cell wall|fungal-type cell wall organization
comp86088_c0_seq1	2875.04	5735.89	14.2009	-8.65789	3.34481e-10	6.74226e-07	Down
comp86153_c0_seq1	2146.92	4291.27	2.58199	-10.6987	1.47855e-12	1.49287e-08	Down
comp86297_c2_seq1	1485.81	2969.03	2.58199	-10.1673	2.14763e-12	1.74351e-08	Down
comp86663_c0_seq2	678.159	1344.7	11.6189	-6.85466	8.58792e-09	1.00354e-05	Down	GO:0042302	structural constituent of cuticle
comp86747_c0_seq1	946.686	51.1234	1842.25	5.17134	1.40471e-06	0.000950321	Up	GO:0019079;GO:0019028;GO:0003723;GO:0003968;GO:0006508;GO:0004197;GO:0005524;GO:0033644;GO:0005198;GO:0016020;GO:0003724;GO:0006351	viral genome replication|viral capsid|RNA binding|RNA-directed RNA polymerase activity|proteolysis|cysteine-type endopeptidase activity|ATP binding|host cell membrane|structural molecule activity|membrane|RNA helicase activity|transcription, DNA-templated
comp86776_c1_seq13	4370.79	8731.25	10.328	-9.72349	2.89997e-10	5.9642e-07	Down	GO:0042302	structural constituent of cuticle
comp87334_c1_seq1	2429.91	4844.33	15.4919	-8.28863	4.33732e-10	8.15881e-07	Down	GO:0042302	structural constituent of cuticle
comp87334_c2_seq3	1598.38	3192.89	3.87298	-9.6872	5.18191e-12	3.25307e-08	Down	GO:0042302	structural constituent of cuticle
comp87597_c0_seq2	273.82	543.767	3.87298	-7.1334	1.17422e-07	0.000102329	Down	GO:0042302	structural constituent of cuticle
comp87938_c0_seq1	353.862	706.432	1.29099	-9.09592	1.62982e-09	2.46466e-06	Down
comp87938_c1_seq1	311.517	616.579	6.45497	-6.57773	1.99263e-07	0.000167043	Down
comp87969_c0_seq1	1203.21	2389.63	16.7829	-7.15365	2.47119e-09	3.40335e-06	Down	GO:0042302	structural constituent of cuticle
comp88409_c0_seq2	331.786	662.28	1.29099	-9.00282	2.70183e-09	3.59269e-06	Down	GO:0042302	structural constituent of cuticle
comp88618_c1_seq1	1590.38	3170.42	10.328	-8.26198	1.40058e-10	3.22444e-07	Down	GO:0042302;GO:0008061	structural constituent of cuticle|chitin binding
comp88693_c2_seq3	1488.65	2964.38	12.9099	-7.8431	4.02534e-10	7.76125e-07	Down
comp88960_c0_seq2	323.781	643.69	3.87298	-7.37678	3.20809e-08	3.01863e-05	Down
comp89392_c0_seq1	205.655	0.774597	410.536	9.04985	1.47614e-08	1.55113e-05	Up	GO:0016023;GO:0006952;GO:0009279;GO:0045735	cytoplasmic membrane-bounded vesicle|defense response|cell outer membrane|nutrient reservoir activity
comp89634_c1_seq2	896.467	1791.64	1.29099	-10.4386	3.45214e-12	2.64593e-08	Down
comp89634_c3_seq13	824.816	1648.34	1.29099	-10.3183	5.27246e-12	3.25307e-08	Down
comp89706_c1_seq1	840.954	1663.83	18.0739	-6.52446	1.76808e-08	1.83036e-05	Down
comp89934_c0_seq1	2808.69	5570.9	46.4758	-6.90529	4.33743e-08	4.00623e-05	Down	GO:0006633;GO:0030176;GO:0016740	fatty acid biosynthetic process|integral component of endoplasmic reticulum membrane|transferase activity	ko00062	Fatty acid elongation
comp90140_c0_seq1	2672.87	5246.34	99.4066	-5.72183	1.36157e-06	0.000929074	Down	GO:0006633;GO:0030176;GO:0016740	fatty acid biosynthetic process|integral component of endoplasmic reticulum membrane|transferase activity	ko00062	Fatty acid elongation
comp90619_c2_seq4	1119.68	2189.01	50.3488	-5.44218	6.39088e-07	0.000460645	Down	GO:0003677	DNA binding
comp90636_c0_seq1	333.593	664.604	2.58199	-8.00787	9.33633e-09	1.07471e-05	Down	GO:0009877;GO:0005199;GO:0005739;GO:0005544;GO:0005509;GO:0016884	nodulation|structural constituent of cell wall|mitochondrion|calcium-dependent phospholipid binding|calcium ion binding|carbon-nitrogen ligase activity, with glutamine as amido-N-donor
comp90879_c0_seq9	218.694	436.098	1.29099	-8.40003	8.31111e-08	7.36766e-05	Down
comp91059_c3_seq1	541.959	1069.72	14.2009	-6.2351	8.14464e-08	7.30404e-05	Down	GO:0005576;GO:0006030;GO:0008061	extracellular region|chitin metabolic process|chitin binding
comp91075_c0_seq6	528.92	1052.68	5.16398	-7.67136	2.09634e-09	2.95495e-06	Down	GO:0042302	structural constituent of cuticle
comp91216_c0_seq1	1092.96	2170.42	15.4919	-7.13031	2.54922e-09	3.47976e-06	Down	GO:0043248;GO:0048767;GO:0043161;GO:0005739;GO:0051788;GO:0005199;GO:0005929;GO:0009664;GO:0009735	proteasome assembly|root hair elongation|proteasome-mediated ubiquitin-dependent protein catabolic process|mitochondrion|response to misfolded protein|structural constituent of cell wall|cilium|plant-type cell wall organization|response to cytokinin
comp91216_c1_seq1	722.828	1443.07	2.58199	-9.12645	4.19439e-11	1.22071e-07	Down	GO:0009735;GO:0051788;GO:0008270;GO:0001555;GO:0018024;GO:0006351;GO:0009664;GO:0005199;GO:0043627;GO:0048767;GO:0033148;GO:0006342;GO:0043161;GO:0044212;GO:0035097;GO:0008284;GO:0051568;GO:0045944;GO:0001701;GO:0043248	response to cytokinin|response to misfolded protein|zinc ion binding|oocyte growth|histone-lysine N-methyltransferase activity|transcription, DNA-templated|plant-type cell wall organization|structural constituent of cell wall|response to estrogen|root hair elongation|positive regulation of intracellular estrogen receptor signaling pathway|chromatin silencing|proteasome-mediated ubiquitin-dependen…
comp91487_c1_seq3	248.129	491.094	5.16398	-6.57137	5.70918e-07	0.000422112	Down
comp91556_c0_seq3	593.341	1175.06	11.6189	-6.66012	1.95492e-08	1.99697e-05	Down	GO:0016918;GO:0016787;GO:0005622;GO:0046331;GO:0006810;GO:0005215	retinal binding|hydrolase activity|intracellular|lateral inhibition|transport|transporter activity
comp91599_c0_seq2	265.17	529.049	1.29099	-8.67878	1.63721e-08	1.70633e-05	Down	GO:0020037;GO:0004601;GO:0055114;GO:0006979	heme binding|peroxidase activity|oxidation-reduction process|response to oxidative stress
comp91695_c0_seq2	570.62	1138.66	2.58199	-8.78463	1.84949e-10	4.00456e-07	Down	GO:0016918;GO:0016787;GO:0005622;GO:0046331;GO:0006810;GO:0005215	retinal binding|hydrolase activity|intracellular|lateral inhibition|transport|transporter activity
comp91784_c0_seq2	219.34	436.098	2.58199	-7.40003	2.72154e-07	0.000218642	Down	GO:0005789;GO:0007616;GO:0006979;GO:0005886;GO:0045178;GO:0005515;GO:0008355;GO:0008105;GO:0016021;GO:0015031	endoplasmic reticulum membrane|long-term memory|response to oxidative stress|plasma membrane|basal part of cell|protein binding|olfactory learning|asymmetric protein localization|integral component of membrane|protein transport
comp91784_c2_seq2	218.436	433	3.87298	-6.80478	7.22755e-07	0.000518528	Down	GO:0005789;GO:0007616;GO:0006979;GO:0005886;GO:0045178;GO:0005515;GO:0008355;GO:0008105;GO:0016021;GO:0015031	endoplasmic reticulum membrane|long-term memory|response to oxidative stress|plasma membrane|basal part of cell|protein binding|olfactory learning|asymmetric protein localization|integral component of membrane|protein transport
comp92091_c0_seq5	2448.76	4892.35	5.16398	-9.88783	9.36656e-12	4.12793e-08	Down
comp92147_c3_seq1	6061.09	12113.1	9.03696	-10.3884	8.41099e-10	1.44153e-06	Down
comp92343_c0_seq1	601.603	1196.75	6.45497	-7.5345	1.89038e-09	2.69989e-06	Down	GO:0006825;GO:0005507;GO:0004322;GO:0016021;GO:0030168;GO:0055114	copper ion transport|copper ion binding|ferroxidase activity|integral component of membrane|platelet activation|oxidation-reduction process	ko04978	Mineral absorption
comp92343_c1_seq1	609.091	1216.89	1.29099	-9.8805	3.17372e-11	9.79079e-08	Down	GO:0006825;GO:0005507;GO:0004322;GO:0016021;GO:0030168;GO:0055114	copper ion transport|copper ion binding|ferroxidase activity|integral component of membrane|platelet activation|oxidation-reduction process	ko04978	Mineral absorption
comp92511_c1_seq1	251.228	501.164	1.29099	-8.60066	2.56765e-08	2.51891e-05	Down	GO:0006066;GO:0050660;GO:0046331;GO:0045455;GO:0004344;GO:0008812;GO:0055114	alcohol metabolic process|flavin adenine dinucleotide binding|lateral inhibition|ecdysteroid metabolic process|glucose dehydrogenase activity|choline dehydrogenase activity|oxidation-reduction process	ko00260	Glycine
comp92535_c0_seq5	412.989	823.396	2.58199	-8.31696	1.83602e-09	2.64675e-06	Down	GO:0042302;GO:0008061	structural constituent of cuticle|chitin binding
comp93099_c0_seq1	244.643	487.996	1.29099	-8.56224	3.20947e-08	3.01863e-05	Down	GO:0019079;GO:0019028;GO:0003723;GO:0003968;GO:0006508;GO:0004197;GO:0005524;GO:0033644;GO:0005198;GO:0016020;GO:0003724;GO:0006351	viral genome replication|viral capsid|RNA binding|RNA-directed RNA polymerase activity|proteolysis|cysteine-type endopeptidase activity|ATP binding|host cell membrane|structural molecule activity|membrane|RNA helicase activity|transcription, DNA-templated
comp93195_c0_seq1	5672.63	11328.5	16.7829	-9.39874	3.78765e-09	4.71159e-06	Down
comp93217_c0_seq1	4206.71	8400.5	12.9099	-9.34585	5.25612e-10	9.42728e-07	Down
comp93238_c0_seq1	382.522	763.752	1.29099	-9.20848	8.91216e-10	1.49972e-06	Down
comp93288_c0_seq1	173.768	346.245	1.29099	-8.06716	5.9205e-07	0.000430767	Down
comp93313_c0_seq1	394.786	779.244	10.328	-6.23745	1.91144e-07	0.000161998	Down	GO:0020037;GO:0016705;GO:0005506;GO:0009055;GO:0055114	heme binding|oxidoreductase activity, acting on paired donors, with incorporation or reduction of molecular oxygen|iron ion binding|electron carrier activity|oxidation-reduction process
